# Supplementary material for: Multi-Omics Studies towards Novel Modulators of Influenza A Virus–Host Interaction
Source: Viruses. 2016 Sep 29;8(10):269. doi: 10.3390/v8100269 (PMC5086605; doi:10.3390/v8100269)
Supplement: Supplementary file 1 [file viruses-08-00269-s001.zip]

Archive with 4 entries (3 files):
- Supplementary Materials/
- Supplementary Materials/Table S1.xlsx
- Supplementary Materials/Table S2.xlsx
- Supplementary Materials/Table S3.xlsx
