# Supplementary material for: Multi-Omics Studies towards Novel Modulators of Influenza A Virus–Host Interaction
Source: Viruses. 2016 Sep 29;8(10):269. doi: 10.3390/v8100269 (PMC5086605; doi:10.3390/v8100269)
Supplement: Supplementary file 1 [file viruses-08-00269-s001.zip › Supplementary Materials/Table S1.xlsx]

## Sheet: Table S1
Gene.names	Protein ID/ PDB ID	UniProt Protein Name	Transcriptomics	Proteomics	Phosphoproteomics	Metabolomics	VLS	Drug ID	Drug Name
M2	2RLF	Matrix protein 2					+	DB00196; DB00953; DB01006; DB01167; DB01217; DB06742; DB09019; DB01329; DB09166	Fluconazole; Rizatriptan; Letrozole; Itraconazole; Anastrozole; Ambroxol; Bromhexine; Cefoperazone; Etizolam
PB2	4WSB	Influenza virus polymeraze					+	DB00229; DB00275; DB00796; DB00923; DB01167; DB01326; DB01327	Cefotiam; Olmesartan; Candesartan; Ceforanide; Itraconazole; Cefamandole; Cefazolin; Pyridoxal; Pyridoxine
IDO1	P14902	Indoleamine 2,3-dioxygenase 1	+			+		DB01065	Melatonin
PNP	P00491	Purine nucleoside phosphorylase				+		DB00242; DB00900; DB01667; DB02222; DB02230; DB02391; DB02568; DB02796; DB03101; DB03551; DB03609; DB03881; DB04076; DB04260; DB04753; DB04754; DB04757	Cladribine; Didanosine; 8-azaguanine; 2,6-Diamino-(S)-9-[2-(Phosphonomethoxy)Propyl]Purine; Immucillin-G; 2-Amino-7-[2-(2-Hydroxy-1-Hydroxymethyl-Ethylamino)-Ethyl]-1,7-Dihydro-Purin-6-One; Peldesine; 9-Deazainosine; Ribose-1-Phosphate; 4'-Deaza-1'-Aza-2'-Deoxy-1'-(9-Methylene)-Immucillin-H,(3r,4r)-N-[9-Deazahypoxanthin-9-Yl)Methyl]-4-Hydroxymethyl-Pyrrolidin-3-Ol; 3-Deoxyguanosine; MT-Immucillin…
GOT2	P00505	Aspartate aminotransferase, mitochondrial				+		DB00114; DB02783	Pyridoxal Phosphate; 4'-Deoxy-4'-Acetylyamino-Pyridoxal-5'-Phosphate
AKR1A1	P14550	Alcohol dehydrogenase [NADP(+)]				+		DB02383; DB03461	Tolrestat; 2'-Monophosphoadenosine5'-Diphosphoribose
DNMT1	P26358	DNA (cytosine-5)-methyltransferase 1				+		DB00928; DB01035; DB01099; DB01262	Azacitidine; Procainamide; Flucytosine; Decitabine
GSS	P48637	Glutathione synthetase				+		DB00143; DB03408; DB04395; DB06151	Glutathione; gamma-Glutamylcysteine; PhosphoaminophosphonicAcid-AdenylateEster; Acetylcysteine
NT5C2	P49902	Cytosolic purine 5'-nucleotidase				+		DB00811	Ribavirin
HNMT	P50135	Histamine N-methyltransferase				+		DB00613; DB01752; DB04655; DB07106	Amodiaquine; S-Adenosyl-L-Homocysteine; METOPRINE,METHODICHLOROPHEN; 4-(DIMETHYLAMINO)BUTYLIMIDOTHIOCARBAMATE
PGD	P52209	6-phosphogluconate dehydrogenase, decarboxylating				+		DB00789; DB00851; DB00920; DB02076; DB03962	Gadopentetatedimeglumine; Dacarbazine; Ketotifen; 6-PhosphogluconicAcid; Nicotinamide8-Bromo-AdenineDinucleotidePhosphate
SMS	P52788	Spermine synthase				+		DB00127	Spermine
KYNU	Q16719	Kynureninase				+		DB00114; DB07069	PyridoxalPhosphate; 3-Hydroxyhippuricacid
BBOX1	O75936	Gamma-butyrobetaine dioxygenase				+		DB00126; DB00139	Vitamin C; Succinic acid
OTC	P00480	Ornithine carbamoyltransferase, mitochondrial				+		DB02011; DB03519; DB04185	N-(Phosphonoacetyl)-L-Ornithine; 2-Amino-Pentanoic Acid; Norvaline
ADA	P00813	Adenosine deaminase				+		DB00552; DB00975; DB02096; DB02472; DB02616; DB02830; DB03015; DB03220; DB03370; DB03572; DB04218; DB07711; DB07783; DB07785; DB07786	Pentostatin; Dipyridamole; FR221647; 6-Hydroxy-7,8-DihydroPurineNucleoside; FR117016; FR236913; 6-Hydroxy-1,6-DihydroPurineNucleoside; FR233623; FR239087; FR230513; 1-Deaza-Adenosine; (2S,3R)-3-(6-amino-9H-purin-9-yl)nonan-2-ol; 1-((1R)-1-(HYDROXYMETHYL)-3-{6-[(3-PHENYLPROPANOYL)AMINO]-1H-INDOL-1-YL}PROPYL)-1H-IMIDAZOLE-4-CARBOXAMIDE; 1-{(1R,2S)-2-HYDROXY-1-[2-(2-NAPHTHYLOXY)ETHYL]PROPYL}-1H-IMID…
GLA	P06280	Alpha-galactosidase A				+		DB05018	Migalastat
ACPP	P15309	Prostatic acid phosphatase				+		DB03390; DB03577	N-Propyl-TartramicAcid; Alpha-Benzyl-Aminobenzyl-PhosphonicAcid
GOT1	P17174	Aspartate aminotransferase, cytoplasmic				+		DB00114; DB04299	PyridoxalPhosphate; MaleicAcid
NT5E	P21589	5'-nucleotidase				+		DB00806	Pentoxifylline
GPT	P24298	Alanine aminotransferase 1				+		DB00114; DB00142	PyridoxalPhosphate; L-GlutamicAcid
IMPA1	P29218	Inositol monophosphatase 1				+		DB03542	L-Myo-Inositol-1-Phosphate
ATIC	P31939	Bifunctional purine biosynthesis protein PURH				+		DB00116; DB00642; DB01700; DB01972; DB02309; DB03442; DB04057	Tetrahydrofolicacid; Pemetrexed; Aicar; Guanosine-5'-Monophosphate; 5--Monophosphate-9-Beta-D-RibofuranosylXanthine; 2-[5-Hydroxy-3-Methyl-1-(2-Methyl-4-Sulfo-Phenyl)-1h-Pyrazol-4-Ylazo]-4-Sulfo-BenzoicAcid; Beta-Dadf,Msa,MultisubstrateAdductInhibitor
CTH	P32929	Cystathionine gamma-lyase				+		DB00114; DB02328; DB03928; DB04217; DB01138; DB04851	PyridoxalPhosphate; 2-[(3-Hydroxy-2-Methyl-5-Phosphonooxymethyl-Pyridin-4-Ylmethyl)-Imino]-5-Phosphono-Pent-3-EnoicAcid; Carboxymethylthio-3-(3-Chlorophenyl)-1,2,4-Oxadiazol; L-2-amino-3-butynoicacid; Sulfinpyrazone; Biricodardicitrate
CBS	P35520	Cystathionine beta-synthase				+		DB00114	PyridoxalPhosphate
CRAT	P43155	Carnitine O-acetyltransferase				+		DB00583; DB01992; DB02648	L-Carnitine; CoenzymeA; (3-Carboxy-2-(R)-Hydroxy-Propyl)-Trimethyl-Ammonium
XDH	P47989	Xanthine dehydrogenase/oxidase				+		DB00437; DB00583; DB01685; DB03147; DB03328; DB03516; DB03841; DB04854; DB05262	Allopurinol; L-Carnitine; 4-[5-Pyridin-4-Yl-1h-[1,2,4]Triazol-3-Yl]-Pyridine-2-Carbonitrile; Flavinadeninedinucleotide; dioxothiomolybdenum(VI)ion; Eniluracil; Y-700; Febuxostat; Oxypurinol
CPT1A	P50416	Carnitine O-palmitoyltransferase 1, liver isoform				+		DB00583; DB01016; DB01074	L-Carnitine; Glyburide; Perhexiline; Guanosine-5'-Diphosphate
PSPH	P78330	Phosphoserine phosphatase				+		DB03292	D-2-Amino-3-Phosphono-PropionicAcid
MAT1A	Q00266	S-adenosylmethionine synthase isoform type-1				+		DB00118; DB03191; DB03611	S-Adenosylmethionine; 3-Oxiran-2ylalanine; L-2-Amino-4-Methoxy-Cis-but-3-EnoicAcid
GAMT	Q14353	Guanidinoacetate N-methyltransferase				+		DB00148; DB00536; DB01752; DB02751	Creatine; Guanidine; S-Adenosyl-L-Homocysteine; N-[Amino(Imino)Methyl]Glycine
AADAT	Q8N5Z0	Kynurenine/alpha-aminoadipate aminotransferase, mitochondrial				+		DB00114; DB00142	PyridoxalPhosphate; L-GlutamicAcid
GPT2	Q8TD30	Alanine aminotransferase 2				+		DB00114; DB00142; DB00780	PyridoxalPhosphate; L-GlutamicAcid; Phenelzine
PDXP	Q96GD0	Pyridoxal phosphate phosphatase				+		DB00114	PyridoxalPhosphate
SUCLG2	Q96I99	Succinyl-CoA ligase [GDP-forming] subunit beta, mitochondrial				+		DB00139	Succinicacid
TNF	P01375	Tumor necrosis factor	+	+				DB00005; DB00051; DB00065; DB00608; DB00668; DB00852; DB01041; DB01296; DB01407; DB01411; DB01427; DB02325; DB04956; DB05017; DB05066; DB05207; DB05218; DB05250; DB05303; DB05412; DB05470; DB05676; DB05744; DB05758; DB05767; DB05869; DB05879; DB06674; DB08904; DB08910	Etanercept; Adalimumab; Infliximab; Chloroquine; Epinephrine; Pseudoephedrine; Thalidomide; Glucosamine; Clenbuterol; Pranlukast; Amrinone; IsopropylAlcohol; Afelimomab; YSIL6; AV411; SD118; PN0621; 681323; OMS-103HP; SCIO-469; VX-702; Apremilast; CRx-139; CYT007-TNFQb; HMPL-004; CTI-01; AME-527; Golimumab; Certolizumabpegol; Pomalidomide
CXCL10	P02778	C-X-C motif chemokine 10	+	+				DB04487	N-Methylleucine
CCL3	P10147	C-C motif chemokine 3	+	+				DB05364	ROX-888
NAMPT	P43490	Nicotinamide phosphoribosyltransferase	+	+				DB05217; DB07656	GMX1777; N-[4-(1-BENZOYLPIPERIDIN-4-YL)BUTYL]-3-PYRIDIN-3-YLPROPANAMIDE
CCL8	P80075	C-C motif chemokine 8	+	+				DB03088	PyroglutamicAcid
NRP1	O14786	Neuropilin-1		+	+			DB00039; DB04895	Palifermin; Pegaptanib
SNX3	O60493	Sorting nexin-3		+	+			DB04530	S,S-(2-Hydroxyethyl)Thiocysteine
AIFM1	O95831	Apoptosis-inducing factor 1, mitochondrial		+	+			DB03147; DB05282	Flavin adenine dinucleotide; MCC
HLA-A	P01892	HLA class I histocompatibility antigen, A-2 alpha chain		+	+			DB02740	3-Indolebutyric Acid
ANXA1	P04083	Annexin A1		+	+			DB00288; DB00741; DB01234	Amcinonide; Hydrocortisone; Dexamethasone
ICAM1	P05362	Intercellular adhesion molecule 1		+	+			DB00108; DB08818	Natalizumab; Hyaluronicacid
ITGB1	P05556	Integrin beta-1		+	+			DB00098	Anti-thymocyteGlobulin(Rabbit)
PRKAR1A	P10644	cAMP-dependent protein kinase type I-alpha regulatory subunit		+	+			DB01790; DB02315; DB05798	Sp-Adenosine-3',5'-Cyclic-Monophosphorothioate; CyclicGuanosineMonophosphate; GEM-231
PC	P11498	Pyruvate carboxylase, mitochondrial		+	+			DB00119; DB00121; DB07497	Pyruvicacid; Biotin; 5-(HEXAHYDRO-2-OXO-1H-THIENO[3,4-D]IMIDAZOL-6-YL)PENTANAL
IGF2R	P11717	Cation-independent mannose-6-phosphate receptor		+	+			DB01277; DB02900	Mecasermin; Alpha-D-Mannose-6-Phosphate
PRKAR2A	P13861	cAMP-dependent protein kinase type II-alpha regulatory subunit		+	+			DB05798	GEM-231
CD44	P16070	CD44 antigen		+	+			DB08818	Hyaluronicacid
PRKACA	P17612	cAMP-dependent protein kinase catalytic subunit alpha		+	+			DB01919; DB01940; DB02155; DB02482; DB02611; DB03374; DB04098; DB04522; DB04530; DB04707; DB06959; DB06977; DB07107; DB07124; DB07204; DB07235; DB07458; DB07583; DB07854; DB07855; DB07856; DB07857; DB07858; DB07859; DB07860; DB07876; DB07947; DB07995; DB07996; DB07997; DB08070; DB08073; DB08113; DB08114; DB08148; DB08149; DB08150; DB08162; DB08231; DB08568; DB08569; DB08756; DB08846	Pentanal; BalanolAnalog2; BalanolAnalog8; Phosphonothreonine; BalanolAnalog1; 3,5-Diiodotyrosine; Balanol; Phosphonoserine; S,S-(2-Hydroxyethyl)Thiocysteine; HYDROXYFASUDIL; (1S)-2-(1H-INDOL-3-YL)-1-{[(5-ISOQUINOLIN-6-YLPYRIDIN-3-YL)OXY]METHYL}ETHYLAMINE; (2S)-1-{[5-(1H-INDAZOL-5-YL)PYRIDIN-3-YL]OXY}-3-[(7AS)-7AH-INDOL-3-YL]PROPAN-2-AMINE; (1S)-2-(1H-INDOL-3-YL)-1-[({5-[(E)-2-PYRIDIN-4-YLVINYL]PY…
NCF2	P19878	Neutrophil cytosol factor 2		+	+			DB00514	Dextromethorphan
ALOX5AP	P20292	Arachidonate 5-lipoxygenase-activating protein		+	+			DB04929; DB05225	DG031; AM103
UBA1	P22314	Ubiquitin-like modifier-activating enzyme 1		+	+			DB04119	HexatantalumDodecabromide
ATP5A1	P25705	ATP synthase subunit alpha, mitochondrial		+	+			DB04216; DB07384; DB07387; DB08399; DB08629	Quercetin; 1-ACETYL-2-CARBOXYPIPERIDINE; 3-(BUTYLSULPHONYL)-PROPANOICACID; PICEATANNOL; N1-(2-AMINO-4-METHYLPENTYL)OCTAHYDRO-PYRROLO[1,2-A]PYRIMIDINE
MAP4	P27816	Microtubule-associated protein 4		+	+			DB01229; DB01248	Paclitaxel; Docetaxel
CANX	P27824	Calnexin		+	+			DB00025; DB00031	AntihemophilicFactor(Recombinant); Tenecteplase
MAPK1	P28482	Mitogen-activated protein kinase 1		+	+			DB01064; DB01169; DB02116; DB02482; DB02733; DB04338; DB06877; DB07010; DB07264; DB07788; DB07794; DB07905; DB08513; DB08521	Isoprenaline; Arsenictrioxide; Olomoucine; Phosphonothreonine; Purvalanol; SB220025; N,N-DIMETHYL-4-(4-PHENYL-1H-PYRAZOL-3-YL)-1H-PYRROLE-2-CARBOXAMIDE; N-BENZYL-4-[4-(3-CHLOROPHENYL)-1H-PYRAZOL-3-YL]-1H-PYRROLE-2-CARBOXAMIDE; (S)-N-(1-(3-CHLORO-4-FLUOROPHENYL)-2-HYDROXYETHYL)-4-(4-(3-CHLOROPHENYL)-1H-PYRAZOL-3-YL)-1H-PYRROLE-2-CARBOXAMIDE; (3R,5Z,8S,9S,11E)-8,9,16-TRIHYDROXY-14-METHOXY-3-METHYL-…
FCER1G	P30273	High affinity immunoglobulin epsilon receptor subunit gamma		+	+			DB00895	BenzylpenicilloylPolylysine
S100A11	P31949	Protein S100-A11		+	+			DB02482	Phosphonothreonine
NSF	P46459	Vesicle-fusing ATPase		+	+			DB01902	1-Ethyl-Pyrrolidine-2,5-Dione
FASN	P49327	Fatty acid synthase		+	+			DB01034; DB01083	Cerulenin; Orlistat
TPMT	P51580	Thiopurine S-methyltransferase		+	+			DB01250; DB03192	Olsalazine; 3r-Hydroxydecanoyl-Coa
MLLT4	P55196	Afadin		+	+			DB08574	(5R)-2-SULFANYL-5-[4-(TRIFLUOROMETHYL)BENZYL]-1,3-THIAZOL-4-ONE
TUBA4A	P68366	Tubulin alpha-4A chain		+	+			DB00541; DB01179; DB01873; DB03010; DB05147; DB05281; DB06772	Vincristine; Podofilox; EpothiloneD; EpothiloneB; CYT997; S-8184; Cabazitaxel
MAP1A	P78559	Microtubule-associated protein 1A		+	+			DB01196	Estramustine
HMGCS1	Q01581	Hydroxymethylglutaryl-CoA synthase, cytoplasmic		+	+			DB07740	(3R,5S,7R,12S,13R)-13-FORMYL-12,14-DIHYDROXY-3,5,7-TRIMETHYLTETRADECANOICACID
ASPH	Q12797	Aspartyl/asparaginyl beta-hydroxylase		+	+			DB00139; DB00914	Succinicacid; Phenformin
PSMD2	Q13200	26S proteasome non-ATPase regulatory subunit 2		+	+			DB00188	Bortezomib
EEA1	Q15075	Early endosome antigen 1		+	+			DB02942	Inositol1,3-Bisphosphate
PSMD1	Q99460	26S proteasome non-ATPase regulatory subunit 1		+	+			DB00188	Bortezomib
TUBA1C	Q9BQE3	Tubulin alpha-1C chain		+	+			DB01873; DB03010; DB05147; DB07574	EpothiloneD; EpothiloneB; CYT997; 2-MERCAPTO-N-[1,2,3,10-TETRAMETHOXY-9-OXO-5,6,7,9-TETRAHYDRO-BENZO[A]HEPTALEN-7-YL]ACETAMIDE
PTDSS2	Q9BVG9	Phosphatidylserine synthase 2		+	+			DB00144	Phosphatidylserine
NCOA5	Q9HCD5	Nuclear receptor coactivator 5		+	+			DB07702	(16ALPHA,17ALPHA)-ESTRA-1,3,5(10)-TRIENE-3,16,17-TRIOL
STK26	Q9P289	Serine/threonine-protein kinase 26		+	+			DB07853	[4-({4-[(5-CYCLOPROPYL-1H-PYRAZOL-3-YL)AMINO]QUINAZOLIN-2-YL}IMINO)CYCLOHEXA-2,5-DIEN-1-YL]ACETONITRILE
SIGLEC7	Q9Y286	Sialic acid-binding Ig-like lectin 7		+	+			DB03740	2-(Acetylamino)-2-Deoxy-a-D-Glucopyranose
PDXK	O00764	Pyridoxal kinase		+				DB00147; DB00165; DB03909; DB04770; DB04776	Pyridoxal; Pyridoxine; Adenosine-5'-[Beta,Gamma-Methylene]Triphosphate; O6-(R)-ROSCOVITINE,R-2-(6-BENZYLOXY-9-ISOPROPYL-9H-PURIN-2-YLAMINO)-BUTAN-1-OL; (2R)-2-({6-[benzyl(methyl)amino]-9-isopropyl-9H-purin-2-yl}amino)butan-1-ol
ARPC3	O15145	Actin-related protein 2/3 complex subunit 3		+				DB00039; DB08236	; 2S)-2-(3-bromophenyl)-3-(5-chloro-2-hydroxyphenyl)-1,3-thiazolidin-4-one
SMARCA5	O60264	SWI/SNF-related matrix-associated actin-dependent regulator of chromatin subfamily A member 5		+				DB02379; DB02670	Beta-D-Glucose; 4-Deoxy-Alpha-D-Glucose
ACSL3	O95573	Long-chain-fatty-acid--CoA ligase 3		+				DB00159	Icosapent
GLUD1	P00367	Glutamate dehydrogenase 1, mitochondrial		+				DB00756; DB04137	Hexachlorophene; Guanosine-5'-Triphosphate
FN1	P02751	Fibronectin		+				DB08888	Ocriplasmin
ALB	P02768	Serum albumin		+				DB00199; DB00493; DB00512; DB01045	Erythromycin; Cefotaxime; Vancomycin; Rifampicin
LTF	P02788	Lactotransferrin		+				DB01811; DB03040; DB03485; DB04743; DB06987; DB08439	3h-Indole-5,6-Diol; NitrilotriaceticAcid; Alpha-D-Fucose; Nimesulide; 2-(4-(2-HYDROXY-3-(ISOPROPYLAMINO)PROPOXY)PHENYL)ETHANAMIDE; Parecoxib
ALDOA	P04075	Fructose-bisphosphate aldolase A		+				DB02512; DB04326; DB04733; DB08240	1,6-FructoseDiphosphate(LinearForm); 1,3-Dihydroxyacetonephosphate; 1,6-DI-O-PHOSPHONO-D-MANNITOL; N-(4-CHLOROPHENYL)-3-(PHOSPHONOOXY)NAPHTHALENE-2-CARBOXAMIDE
HSPB1	P04792	Heat shock protein beta-1		+				DB06094	OGX-427
ITGB2	P05107	Integrin beta-2		+				DB00641	Simvastatin
DBI	P07108	Acyl-CoA-binding protein		+				DB03381; DB02510; DB02684; DB03376	Hexadecanal; '5'-O-(N-(L-Prolyl)-Sulfamoyl)Adenosine; 5'-O-(N-(L-Cysteinyl)-Sulfamoyl)Adenosine; '5'-O-(N-(L-Alanyl)-Sulfamoyl)Adenosine
HSP90AB1	P08238	Heat shock protein HSP 90-beta		+				DB02424; DB02754; DB03758; DB05134; DB06070; DB07594; DB07877; DB08045; DB08153; DB08292; DB08293; DB08346; DB08464; DB08465	Geldanamycin; 9-Butyl-8-(3,4,5-Trimethoxybenzyl)-9h-Purin-6-Amine; Radicicol; CNF1010; SNX-5422; 4-[4-(2,3-DIHYDRO-1,4-BENZODIOXIN-6-YL)-3-METHYL-1H-PYRAZOL-5-YL]-6-ETHYLBENZENE-1,3-DIOL; 8-(6-BROMO-BENZO[1,3]DIOXOL-5-YLSULFANYL)-9-(3-ISOPROPYLAMINO-PROPYL)-ADENINE; 4-{4-[4-(3-AMINOPROPOXY)PHENYL]-1H-PYRAZOL-5-YL}-6-CHLOROBENZENE-1,3-DIOL; (5E)-14-CHLORO-15,17-DIHYDROXY-4,7,8,9,10,11-HEXAHYDRO-2-…
SNRPA	P09012	U1 small nuclear ribonucleoprotein A		+				DB02175	Malonicacid
LGALS1	P09382	Galectin-1		+				DB03345; DB04396; DB04447	Beta-Mercaptoethanol; Thiodigalactoside; 1,4-Dithiothreitol
GAA	P10253	Lysosomal alpha-glucosidase		+				DB00284; DB00491; DB05200; DB01790; DB02315; DB05798	Acarbose; Miglitol; AT2220; Sp-Adenosine-3',5'-Cyclic-Monophosphorothioate; CyclicGuanosineMonophosphate; GEM-231
PKM	P14618	Pyruvate kinase PKM		+				DB00119; DB01733; DB02726; DB07628; DB07692; DB07697	Pyruvicacid; L-Phospholactate; 2-PhosphoglycolicAcid; 6-(2-fluorobenzyl)-2,4-dimethyl-4,6-dihydro-5H-thieno[2',3':4,5]pyrrolo[2,3-d]pyridazin-5-one; 1-[(2,6-difluorophenyl)sulfonyl]-4-(2,3-dihydro-1,4-benzodioxin-6-ylsulfonyl)piperazine; 1-(2,3-dihydro-1,4-benzodioxin-6-ylsulfonyl)-4-[(4-methoxyphenyl)sulfonyl]piperazine
CBR1	P16152	Carbonyl reductase [NADPH] 1		+				DB03556; DB04463	2-(2-{2-[2-(2-{2-[2-(2-Ethoxy-Ethoxy)-Ethoxy]-Ethoxy}-Ethoxy)-Ethoxy]-Ethoxy}-Ethoxy)-Ethanol,PolyethyleneglycolPeg400; 3-(4-Amino-1-Tert-Butyl-1h-Pyrazolo[3,4-D]Pyrimidin-3-Yl)Phenol
IL1RN	P18510	Interleukin-1 receptor antagonist protein		+				DB06372	Rilonacept
ATP6V1C1	P21283	V-type proton ATPase subunit C 1		+				DB01694; DB06733	D-tartaricacid; BafilomycinA1
NME2	P22392	Nucleoside diphosphate kinase B		+				DB04315	Guanosine-5'-Diphosphate
WARS	P23381	Tryptophan--tRNA ligase, cytoplasmic		+				DB01831; DB04537	Tryptophanyl-5'amp; L-Tryptophanamide
PSMB9	P28065	Proteasome subunit beta type-9		+				DB08889	Carfilzomib
LAP3	P28838	Cytosol aminopeptidase		+				DB02386; DB07448; DB08766	LeucinePhosphonicAcid; (2S)-3-[(R)-[(1S)-1-amino-3-phenylpropyl](hydroxy)phosphoryl]-2-benzylpropanoicacid; L-PROLINE,1-[(2S)-3-MERCAPTO-2-METHYL-1-OXOPROPYL]-4-(PHENYLTHIO)-,4S
CASP1	P29466	Caspase-1		+				DB01017; DB04875; DB05301; DB05408; DB05507; DB07733; DB07744; DB07916	Minocycline; Pralnacasan; LAX-101; IDN-6556; VX-765; 1-METHYL-3-TRIFLUOROMETHYL-1H-THIENO[2,3-C]PYRAZOLE-5-CARBOXYLICACID(2-MERCAPTO-ETHYL)-AMIDE; 3-[2-(2-BENZYLOXYCARBONYLAMINO-3-METHYL-BUTYRYLAMINO)-PROPIONYLAMINO]-4-OXO-PENTANOICACID; 3-{6-[(8-HYDROXY-QUINOLINE-2-CARBONYL)-AMINO]-2-THIOPHEN-2-YL-HEXANOYLAMINO}-4-OXO-BUTYRIACID
PRDX6	P30041	Peroxiredoxin-6		+				DB02325; DB03814; DB03403; DB03435; DB03664; DB04444	IsopropylAlcohol; 2-(N-Morpholino)-EthanesulfonicAcid; Cytidine-5'-Monophosphate; Uridine-5'-Diphosphate; P1-(Adenosine-5'-P5-(Uridine-5')Pentaphosphate; TetrafluoroaluminateIon
PPIF	P30405	Peptidyl-prolyl cis-trans isomerase F, mitochondrial		+				DB00091; DB08168	Cyclosporine; 7-AMINO-4-METHYL-CHROMEN-2-ONE
NMT1	P30419	Glycylpeptide N-tetradecanoyltransferase 1		+				DB03062	(1-Methyl-1h-Imidazol-2-Yl)-(3-Methyl-4-{3-[(Pyridin-3-Ylmethyl)-Amino]-Propoxy}-Benzofuran-2-Yl)-Methanone
MAT2A	P31153	S-adenosylmethionine synthase isoform type-2		+				DB00118	S-Adenosylmethionine
PRDX2	P32119	Peroxiredoxin-2		+				DB02153; DB04048	3-Sulfinoalanine; N-Carbamoyl-Alanine
ABCC1	P33527	Multidrug resistance-associated protein 1		+				DB01138; DB04851	Sulfinpyrazone; Biricodardicitrate
SOAT1	P35610	Sterol O-acyltransferase 1		+				DB00973; DB01094	Ezetimibe; Hesperetin
PGM1	P36871	Phosphoglucomutase-1		+				DB02835; DB04397	Alpha-D-Glucose1,6-Bisphosphate; Alpha-D-Glucose-1-Phosphate-6-Vanadate
PSMB10	P40306	Proteasome subunit beta type-10		+				DB08889	Carfilzomib
VDAC2	P45880	Voltage-dependent anion-selective channel protein 2		+				DB01375; DB06098	Aluminiummonostearate; PRLX93936
PSMB2	P49721	Proteasome subunit beta type-2		+				DB00188; DB08515; DB08889; DB01972; DB02162; DB02183; DB03349	Bortezomib; (3AR,6R,6AS)-6-((S)-((S)-CYCLOHEX-2-ENYL)(HYDROXY)METHYL)-6A-METHYL-4-OXO-HEXAHYDRO-2H-FURO[3,2-C]PYRROLE-6-CARBALDEHYDE; Carfilzomib; Guanosine-5'-Monophosphate; 5'-O-(N-Ethyl-Sulfamoyl)Adenosine; Adenosine-5'-Ditungstate; 8-Bromo-Adenosine-5'-Monophosphate
RPS6KA3	P51812	Ribosomal protein S6 kinase alpha-3		+				DB00945	Acetylsalicylicacid
TPI1	P60174	Triosephosphate isomerase		+				DB01695; DB02726; DB03026; DB03132; DB03135; DB03314; DB03379; DB04326; DB04510; DB07394	N-Hydroxy-4-Phosphono-Butanamide; 2-PhosphoglycolicAcid; PhosphoglycolohydroxamicAcid; 3-(2-Benzothiazolylthio)-1-PropanesulfonicAcid; [2(Formyl-Hydroxy-Amino)-Ethyl]-PhosphonicAcid; Fluorotryptophane; 2-CarboxyethylphosphonicAcid; 1,3-Dihydroxyacetonephosphate; 3-PhosphoglycericAcid
DSTN	P60981	Destrin		+				DB04147	LaurylDimethylamine-N-Oxide
YWHAE	P62258	14-3-3 protein epsilon		+				DB04315	Guanosine-5'-Diphosphate
PPP3R1	P63098	Calcineurin subunit B type 1		+				DB04906; DB08231	ISA247; MYRISTICACID
HBB	P68871	Hemoglobin subunit beta		+				DB00893; DB02126; DB07427; DB07428; DB07645; DB08077; DB08262; DB08486; DB08632	IronDextran; 4-CarboxycinnamicAcid; 2-[(2-methoxy-5-methylphenoxy)methyl]pyridine; 4-[(5-methoxy-2-methylphenoxy)methyl]pyridine; Sebacicacid; 2-[4-({[(3,5-DICHLOROPHENYL)AMINO]CARBONYL}AMINO)PHENOXY]-2-METHYLPROPANOICACID; 2,6-dicarboxynaphthalene; 2-{4-[(3,5-DIMETHYLANILINO)-CARBONYL-METHYL]-PHENOXY}-2-METHYLPROPIONICACID; 1,3,5-BENZENETRICARBOXYLICACID
HBA1, HBA2	P69905	Hemoglobin subunit alpha		+				DB00358; DB00893; DB02126; DB07427; DB07428; DB07645; DB08486; DB08632	Mefloquine; IronDextran; 4-CarboxycinnamicAcid; 2-[(2-methoxy-5-methylphenoxy)methyl]pyridine; 4-[(5-methoxy-2-methylphenoxy)methyl]pyridine; Sebacicacid; 2-{4-[(3,5-DIMETHYLANILINO)-CARBONYL-METHYL]-PHENOXY}-2-METHYLPROPIONICACID; 1,3,5-BENZENETRICARBOXYLICACID
ADAM9	Q13443	Disintegrin and metalloproteinase domain-containing protein 9		+				DB05033	INCB7839
PTGES3	Q15185	Prostaglandin E synthase 3		+				DB05036	Grn163l
RPS6KA1	Q15418	Ribosomal protein S6 kinase alpha-1		+				DB04751	PurvalanolA
MAPK14	Q16539	Mitogen-activated protein kinase 14		+				DB01761; DB01807; DB01948; DB01953; DB01988; DB02195; DB02277; DB02352; DB02873; DB02984; DB03044; DB03110; DB03980; DB04338; DB04632; DB04797; DB05157; DB05412; DB05470; DB06882; DB06940; DB06991; DB07138; DB07307; DB07459; DB07607; DB07811; DB07829; DB07832; DB07833; DB07834; DB07835; DB07941; DB07942; DB07943; DB08064; DB08068; DB08091; DB08092; DB08093; DB08095; DB08096; DB08097; DB08242; DB0…	4-[5-[2-(1-Phenyl-Ethylamino)-Pyrimidin-4-Yl]-1-Methyl-4-(3-Trifluoromethylphenyl)-1h-Imidazol-2-Yl]-Piperidine; N-[(3z)-5-Tert-Butyl-2-Phenyl-1,2-Dihydro-3h-Pyrazol-3-Ylidene]-N'-(4-Chlorophenyl)Urea; 1-(2,6-Dichlorophenyl)-5-(2,4-Difluorophenyl)-7-Piperidin-4-Yl-3,4-Dihydroquinolin-2(1h)-One; InhibitorofP38Kinase; 6((S)-3-Benzylpiperazin-1-Yl)-3-(Naphthalen-2-Yl)-4-(Pyridin-4-Yl)Pyrazine; 3-(4-…
FFAR4	Q5NUL3	Free fatty acid receptor 4		+				DB05435; DB05793	TNX-355; PRO-542
MUC16	Q8WXI7	Mucin-16		+				DB04964	Oregovomab
HDAC2	Q92769	Histone deacetylase 2		+				DB00227; DB00277; DB00313; DB01223; DB01303; DB02546; DB05223; DB05651; DB06603	Lovastatin; Theophylline; ValproicAcid; Aminophylline; Oxtriphylline; Vorinostat; SB939; MGCD-0103; Panobinostat
FUBP1	Q96AE4	Far upstream element-binding protein 1		+				DB05786	MGI-114
MMAB	Q96EY8	Cob(I)yrinic acid a,c-diamide adenosyltransferase, mitochondrial		+				DB00200	Hydroxocobalamin
NAGK	Q9UJ70	N-acetyl-D-glucosamine kinase		+				DB00141; DB04119; DB07766	N-Acetyl-D-glucosamine; HexatantalumDodecabromide; (2Z,3E)-2,3'-BIINDOLE-2',3(1H,1'H)-DIONE3-{O-[(3R)-3,4-DIHYDROXYBUTYL]OXIME}
GSTA4	O15217	Glutathione S-transferase A4		+				DB00143	Glutathione
PGK1	P00558	Phosphoglycerate kinase 1		+				DB03909; DB04510; DB04510	Adenosine-5'-[Beta,Gamma-Methylene]Triphosphate; 3-PhosphoglycericAcid; 3-PhosphoglycericAcid
VDAC1	P21796	Voltage-dependent anion-selective channel protein 1		+				DB01375	Aluminiummonostearate
CFL1	P23528	Cofilin-1		+				DB04147	LaurylDimethylamine-N-Oxide
PSMA3	P25788	Proteasome subunit alpha type-3		+				DB00188; DB08515	Bortezomib; (3AR,6R,6AS)-6-((S)-((S)-CYCLOHEX-2-ENYL)(HYDROXY)METHYL)-6A-METHYL-4-OXO-HEXAHYDRO-2H-FURO[3,2-C]PYRROLE-6-CARBALDEHYDE
MAP2K2	P36507	Dual specificity mitogen-activated protein kinase kinase 2		+				DB06616; DB08911	Bosutinib; Trametinib
ATP6V1A	P38606	V-type proton ATPase catalytic subunit A		+				DB06733	BafilomycinA1
CCT3	P49368	T-complex protein 1 subunit gamma		+				DB04395	PhosphoaminophosphonicAcid-AdenylateEster
RAB7A	P51149	Ras-related protein Rab-7a		+				DB04315	Guanosine-5'-Diphosphate
RHOA	P61586	Transforming protein RhoA		+				DB04315	Guanosine-5'-Diphosphate
RPL23	P62829	60S ribosomal protein L23		+				DB02494; DB07374; DB08437	Alpha-Hydroxy-Beta-Phenyl-PropionicAcid; Anisomycin; Puromycin
RPL10L	Q96L21	60S ribosomal protein L10-like		+				DB02494; DB07374; DB08437	Alpha-Hydroxy-Beta-Phenyl-PropionicAcid; Anisomycin; Puromycin
IFNB1	P01574	Interferon beta	+					DB02379; DB02380	Beta-D-Glucose; 2'-Deoxyinosine
OAS1	P04820	2'-5'-oligoadenylate synthase 1	+					DB02987	Cysteine-S-Acetamide
CCL2	P13500	C-C motif chemokine 2	+					DB01055; DB01406; DB02322; DB02353	Mimosine; Danazol; HeparinDisaccharideI-S; HeparinDisaccharideIii-S
NCF1	P14598	Neutrophil cytosol factor 1	+					DB05018	Migalastat
GMPR	P36959	GMP reductase 1	+					DB01972	Guanosine-5'-Monophosphate
TNFAIP6	P98066	Tumor necrosis factor-inducible gene 6 protein	+					DB08818	Hyaluronicacid
PDE4B	Q07343	cAMP-specific 3'5'-cyclic phospodiesterase 4B	+					DB00920	Ketotifen
TNFSF13B	Q7Z5J2	Tumor necrosis factor ligand superfamily member 13B	+					DB03316; DB04272; DB08879	1,4-DiethyleneDioxide; CitricAcid; Belimumab
IL4I1	Q96RQ8	L-amino-acid oxidase	+					DB03147; DB03214; DB04166; DB04272	Flavinadeninedinucleotide; Vinylglycine; 2-AminobenzoicAcid; CitricAcid
CHD1	O14646	Chromodomain-helicase-DNA-binding protein 1			+			DB00445	Epirubicin
RPS6KA4	O75676	Ribosomal protein S6 kinase alpha-4			+			DB03247	Riboflavin Monophosphate
SLCO2B1	O94956	Solute carrier organic anion transporter family member 2B1			+			DB01045; DB01049	Rifampicin; Ergoloid mesylate
ABL1	P00519	Tyrosine-protein kinase ABL1			+			DB00619; DB01254; DB03878; DB04868; DB05184; DB06616; DB07831; DB08043; DB08231; DB08339; DB08350; DB08583; DB08896; DB08901	Amodiaquine; Dasatinib; N-[4-Methyl-3-[[4-(3-Pyridinyl)-2-Pyrimidinyl]Amino]Phenyl]-3-Pyridinecarboxamide; Nilotinib; XL228; Bosutinib; 2-{[(6-OXO-1,6-DIHYDROPYRIDIN-3-YL)METHYL]AMINO}-N-[4-PROPYL-3-(TRIFLUOROMETHYL)PHENYL]BENZAMIDE; 1-[4-(PYRIDIN-4-YLOXY)PHENYL]-3-[3-(TRIFLUOROMETHYL)PHENYL]UREA; MYRISTICACID; 6-(2,6-DICHLOROPHENYL)-2-{[3-(HYDROXYMETHYL)PHENYL]AMINO}-8-METHYLPYRIDO[2,3-D]PYRIMID…
RAF1	P04049	RAF proto-oncogene serine/threonine-protein kinase			+			DB00398; DB04973; DB05190; DB05268; DB08896; DB08912	Sorafenib; LErafAON; XL281; iCo-007; Regorafenib; Dabrafenib
JUN	P05412	Transcription factor AP-1			+			DB00570; DB01029; DB01169; DB05785	Vinblastine; Irbesartan; Arsenictrioxide; LGD-1550
FYN	P06241	Tyrosine-protein kinase Fyn			+			DB01254; DB02078	Dasatinib; 1-Methoxy-2-[2-(2-Methoxy-Ethoxy]-Ethane
CDK1	P06493	Cyclin-dependent kinase 1			+			DB02052; DB02116; DB02950; DB03428; DB03496; DB04014; DB05037	Indirubin-3'-Monoxime; Olomoucine; Hymenialdisine; SU9516; Flavopiridol; Alsterpaullone; AT7519
LYN	P07948	Tyrosine-protein kinase Lyn			+			DB03023; DB06616; DB08901; DB09079	1-Tert-Butyl-3-(4-Chloro-Phenyl)-1h-Pyrazolo[3,4-D]Pyrimidin-4-Ylamine; Bosutinib; Ponatinib; Nintedanib
ESRRA	P11474	Steroid hormone receptor ERR1			+			DB00197; DB06833	Troglitazone; 1-CYCLOHEXYL-N-{[1-(4-METHYLPHENYL)-1H-INDOL-3-YL]METHYL}METHANAMINE
MS4A1	P11836	B-lymphocyte antigen CD20			+			DB00073; DB00078; DB00081; DB06650; DB08935	Rituximab; Ibritumomabtiuxetan; Tositumomab; Ofatumumab; Obinutuzumab
UNG	P13051	Uracil-DNA glycosylase			+			DB06990; DB07116	4-[(1E,7E)-8-(2,6-DIOXO-1,2,3,6-TETRAHYDROPYRIMIDIN-4-YL)-3,6-DIOXA-2,7-DIAZAOCTA-1,7-DIEN-1-YL]BENZOICACID; 1-(2-DEOXY-5-O-PHOSPHONO-BETA-D-ERYTHRO-PENTOFURANOSYL)-4-METHYL-1H-INDOLE
BRAF	P15056	Serine/threonine-protein kinase B-raf			+			DB00398; DB05190; DB05238; DB06999; DB07000; DB08553; DB08881; DB08896; DB08912	Sorafenib; XL281; PLX4032; N-{3-[(5-chloro-1H-pyrrolo[2,3-b]pyridin-3-yl)carbonyl]-2,4-difluorophenyl}propane-1-sulfonamide; N-{2,4-difluoro-3-[(5-pyridin-3-yl-1H-pyrrolo[2,3-b]pyridin-3-yl)carbonyl]phenyl}ethanesulfonamide; (1E)-5-(1-piperidin-4-yl-3-pyridin-4-yl-1H-pyrazol-4-yl)-2,3-dihydro-1H-inden-1-oneoxime; Vemurafenib; Regorafenib; Dabrafenib
IFNGR1	P15260	Interferon gamma receptor 1			+			DB00033	Interferongamma-1b
ATF2	P15336	Cyclic AMP-dependent transcription factor ATF-2			+			DB00852	Pseudoephedrine
ATF7	P17544	Cyclic AMP-dependent transcription factor ATF-7			+			DB00852	Pseudoephedrine
ADRA2B	P18089	Alpha-2B adrenergic receptor			+			DB00246; DB00248; DB00268; DB00292; DB00334; DB00363; DB00368; DB00408; DB00413; DB00457; DB00484; DB00575; DB00589; DB00629; DB00668; DB00696; DB00697; DB00714; DB00726; DB00734; DB00797; DB00800; DB00925; DB00935; DB00964; DB01018; DB01136; DB01142; DB01186; DB01200; DB01224; DB01238; DB01267; DB01363; DB01392; DB01403; DB01577; DB04855; DB05271; DB05461; DB05492; DB06148; DB06216; DB06262; DB0…	Ziprasidone; Cabergoline; Ropinirole; Etomidate; Olanzapine; Clozapine; Norepinephrine; Loxapine; Pramipexole; Prazosin; Brimonidine; Clonidine; Lisuride; Guanabenz; Epinephrine; Ergotamine; Tizanidine; Apomorphine; Trimipramine; Risperidone; Tolazoline; Fenoldopam; Phenoxybenzamine; Oxymetazoline; Apraclonidine; Guanfacine; Carvedilol; Doxepin; Pergolide; Bromocriptine; Quetiapine; Aripiprazole;…
NFKB1	P19838	Nuclear factor NF-kappa-B p105 subunit			+			DB01041; DB01411; DB05212; DB05451; DB05464; DB05471; DB05487; DB05767; DB08814	Thalidomide; Pranlukast; HE3286; P54; NOX-700; SGN-30; CC-8490; HMPL-004; Triflusal
RRM2	P31350	Ribonucleoside-diphosphate reductase subunit M2			+			DB00242; DB00441; DB05003; DB05260; DB05428; DB05801	Cladribine; Gemcitabine; Imexon; Galliumnitrate; motexafingadolinium; GTI2040
AKT1	P31749	RAC-alpha serine/threonine-protein kinase			+			DB01169; DB01863; DB07584; DB07585	Arsenictrioxide; Inositol1,3,4,5-Tetrakisphosphate; N-[2-(5-methyl-4H-1,2,4-triazol-3-yl)phenyl]-7H-pyrrolo[2,3-d]pyrimidin-4-amine; 5-(5-chloro-7H-pyrrolo[2,3-d]pyrimidin-4-yl)-4,5,6,7-tetrahydro-1H-imidazo[4,5-c]pyridine
HRH1	P35367	Histamine H1 receptor			+			DB00215; DB00245; DB00246; DB00283; DB00321; DB00334; DB00341; DB00342; DB00354; DB00363; DB00366; DB00370; DB00405; DB00408; DB00420; DB00427; DB00434; DB00455; DB00458; DB00477; DB00540; DB00543; DB00557; DB00568; DB00637; DB00656; DB00667; DB00719; DB00726; DB00734; DB00737; DB00748; DB00751; DB00767; DB00768; DB00777; DB00792; DB00797; DB00835; DB00902; DB00920; DB00934; DB00950; DB00967; DB0…	Citalopram; Benzatropine; Ziprasidone; Clemastine; Amitriptyline; Olanzapine; Cetirizine; Terfenadine; Buclizine; Clozapine; Doxylamine; Mirtazapine; Dexbrompheniramine; Loxapine; Promazine; Triprolidine; Cyproheptadine; Loratadine; Imipramine; Chlorpromazine; Nortriptyline; Amoxapine; Hydroxyzine; Cinnarizine; Astemizole; Trazodone; HistaminePhosphate; Azatadine; Trimipramine; Risperidone; Mecli…
MAPKAPK2	P49137	MAP kinase-activated protein kinase 2			+			DB02010; DB07234; DB07406; DB07430; DB07431; DB07728; DB08358	Staurosporine; 3-{[(1R)-1-phenylethyl]amino}-4-(pyridin-4-ylamino)cyclobut-3-ene-1,2-dione; (4R)-N-[4-({[2-(DIMETHYLAMINO)ETHYL]AMINO}CARBONYL)-1,3-THIAZOL-2-YL]-4-METHYL-1-OXO-2,3,4,9-TETRAHYDRO-1H-BETA-CARBOLINE-6-CARBOXAMIDE; (10R)-10-methyl-3-(6-methylpyridin-3-yl)-9,10,11,12-tetrahydro-8H-[1,4]diazepino[5',6':4,5]thieno[3,2-f]quinolin-8-one; (3R)-3-(aminomethyl)-9-methoxy-1,2,3,4-tetrahydro-…
PCYT1A	P49585	Choline-phosphate cytidylyltransferase A			+			DB00122	Choline
CCR5	P51681	C-C chemokine receptor type 5			+			DB04835; DB05062; DB05501	Maraviroc; INCB9471; AMD-070
LIMK1	P53667	LIM domain kinase 1			+			DB08912	Dabrafenib
SLC16A1	P53985	Monocarboxylate transporter 1			+			DB00119	Pyruvicacid
HDAC4	P56524	Histone deacetylase 4			+			DB06603; DB07879; DB08613	Panobinostat; N-hydroxy-5-[(3-phenyl-5,6-dihydroimidazo[1,2-a]pyrazin-7(8H)-yl)carbonyl]thiophene-2-carboxamide; 2,2,2-TRIFLUORO-1-{5-[(3-PHENYL-5,6-DIHYDROIMIDAZO[1,2-A]PYRAZIN-7(8H)-YL)CARBONYL]THIOPHEN-2-YL}ETHANE-1,1-DIOL; N-Hydroxy-4-Phosphono-Butanamide
CXCR4	P61073	C-X-C chemokine receptor type 4			+			DB00452; DB05501; DB06809	Framycetin; AMD-070; Plerixafor
RPL15	P61313	60S ribosomal protein L15			+			DB02494; DB07374; DB08437	Alpha-Hydroxy-Beta-Phenyl-PropionicAcid; Anisomycin; Puromycin
TOP2B	Q02880	DNA topoisomerase 2-beta			+			DB00380; DB00694; DB00773; DB04395; DB05022; DB05488; DB06042; DB08651	Dexrazoxane; Daunorubicin; Etoposide; PhosphoaminophosphonicAcid-AdenylateEster; Amonafide; 99mTc-ciprofloxacin; ZEN-012; 3'-THIO-THYMIDINE-5'-PHOSPHATE
PDE3B	Q13370	cGMP-inhibited 3',5'-cyclic phosphodiesterase B			+			DB01640; DB01970; DB07954	(5r)-6-(4-{[2-(3-Iodobenzyl)-3-Oxocyclohex-1-En-1-Yl]Amino}Phenyl)-5-Methyl-4,5-Dihydropyridazin-3(2h)-One; Hg9a-9,Nonanoyl-N-Hydroxyethylglucamide; 3-isobutyl-1-methyl-7H-xanthine
PLD1	Q13393	Phospholipase D1			+			DB00122; DB05301	Choline; LAX-101
HDAC1	Q13547	Histone deacetylase 1			+			DB02546; DB05651; DB05921; DB06603; DB06616; DB08699; DB07853; DB08039	Vorinostat; MGCD-0103; CRA-024781; Panobinostat; Bosutinib; 1-tert-butyl-3-(3-methylbenzyl)-1H-pyrazolo[3,4-d]pyrimidin-4-amine; [4-({4-[(5-CYCLOPROPYL-1H-PYRAZOL-3-YL)AMINO]QUINAZOLIN-2-YL}IMINO)CYCLOHEXA-2,5-DIEN-1-YL]ACETONITRILE; (3Z)-N,N-DIMETHYL-2-OXO-3-(4,5,6,7-TETRAHYDRO-1H-INDOL-2-YLMETHYLIDENE)-2,3-DIHYDRO-1H-INDOLE-5-SULFONAMIDE
CAMK2G	Q13555	Calcium/calmodulin-dependent protein kinase type II subunit gamma			+			DB06616; DB08699	Bosutinib; 1-tert-butyl-3-(3-methylbenzyl)-1H-pyrazolo[3,4-d]pyrimidin-4-amine
CAMK2D	Q13557	Calcium/calmodulin-dependent protein kinase type II subunit delta			+			DB07853; DB08039	[4-({4-[(5-CYCLOPROPYL-1H-PYRAZOL-3-YL)AMINO]QUINAZOLIN-2-YL}IMINO)CYCLOHEXA-2,5-DIEN-1-YL]ACETONITRILE; (3Z)-N,N-DIMETHYL-2-OXO-3-(4,5,6,7-TETRAHYDRO-1H-INDOL-2-YLMETHYLIDENE)-2,3-DIHYDRO-1H-INDOLE-5-SULFONAMIDE
PLCL1	Q15111	Inactive phospholipase C-like protein 1			+			DB01103	Quinacrine
NCOA2	Q15596	Nuclear receptor coactivator 2			+			DB01645; DB02998; DB06871; DB06898; DB07080; DB07086; DB07087; DB07195; DB07678; DB07707; DB07708; DB07712; DB07863; DB07932; DB08047; DB08048; DB08175; DB08320; DB08398; DB08402; DB08595; DB08601; DB08773	Genistein; Methyltrienolone; 17-METHYL-17-ALPHA-DIHYDROEQUILENIN; 4-(2-amino-1-methyl-1H-imidazo[4,5-b]pyridin-6-yl)phenol; N-(2,2,2-TRIFLUOROETHYL)-N-{4-[2,2,2-TRIFLUORO-1-HYDROXY-1-(TRIFLUOROMETHYL)ETHYL]PHENYL}BENZENESULFONAMIDE; 4-[(1S,2S,5S)-5-(HYDROXYMETHYL)-8-METHYL-3-OXABICYCLO[3.3.1]NON-7-EN-2-YL]PHENOL; 4-[(1S,2S,5S,9R)-5-(HYDROXYMETHYL)-8,9-DIMETHYL-3-OXABICYCLO[3.3.1]NON-7-EN-2-YL]PHE…
MED1	Q15648	Mediator of RNA polymerase II transcription subunit 1			+			DB08696	5-{2-[1-(1-METHYL-PROPYL)-7A-METHYL-OCTAHYDRO-INDEN-4-YLIDENE]-ETHYLIDENE}-2-METHYLENE-CYCLOHEXANE-1,3-DIOL
UBR4	Q5T4S7	E3 ubiquitin-protein ligase UBR4			+			DB04959; DB05483	HspE7; PCL-016
KAT5	Q92993	Histone acetyltransferase KAT5			+			DB01992; DB02039	CoenzymeA; S-Acetyl-Cysteine
MKL1	Q969V6	MKL/myocardin-like protein 1			+			DB08080	LATRUNCULINB
MOCOS	Q96EN8	Molybdenum cofactor sulfurase			+			DB00114	PyridoxalPhosphate
TRPM7	Q96QT4	Transient receptor potential cation channel subfamily M member 7			+			DB04395; DB04447	PhosphoaminophosphonicAcid-AdenylateEster; 1,4-Dithiothreitol
SLK	Q9H2G2	STE20-like serine/threonine-protein kinase			+			DB07664; DB07853	5-AMINO-3-{[4-(AMINOSULFONYL)PHENYL]AMINO}-N-(2,6-DIFLUOROPHENYL)-1H-1,2,4-TRIAZOLE-1-CARBOTHIOAMIDE; [4-({4-[(5-CYCLOPROPYL-1H-PYRAZOL-3-YL)AMINO]QUINAZOLIN-2-YL}IMINO)CYCLOHEXA-2,5-DIEN-1-YL]ACETONITRILE
UCKL1	Q9NWZ5	Uridine-cytidine kinase-like 1			+			DB01632; DB03685; DB04137	Alpha-PhosphoribosylpyrophosphoricAcid; Uridine-5'-Monophosphate; Guanosine-5'-Triphosphate
CYSLTR1	Q9Y271	Cysteinyl leukotriene receptor 1			+			DB00471; DB00549; DB00587; DB00716; DB01411	Montelukast; Zafirlukast; Cinalukast; Nedocromil; Pranlukast
MAP3K2	Q9Y2U5	Mitogen-activated protein kinase kinase kinase 2			+			DB06616	Bosutinib
EPN1	Q9Y6I3	Epsin-1			+			DB03316	1,4-DiethyleneDioxide
IKBKG	Q9Y6K9	NF-kappa-B essential modulator			+			DB04998; DB05289	AGRO100; MPC-7869
