# Supplementary material for: Multi-Omics Studies towards Novel Modulators of Influenza A Virus–Host Interaction
Source: Viruses. 2016 Sep 29;8(10):269. doi: 10.3390/v8100269 (PMC5086605; doi:10.3390/v8100269)
Supplement: Supplementary file 1 [file viruses-08-00269-s001.zip › Supplementary Materials/Table S2.xlsx]

## Sheet: Proteins_with_IAV_ref
Tabel S2. Druggable host factors of IAV-host interactions which were identified through our omics studies with cross references to other studies.
Gene.names	Protein ID	UniProt Protein Name	Drug ID	PMID
IDO1	P14902	Indoleamine 2,3-dioxygenase 1	DB01065	27451344; 27168185; 25756191; 23785507; 27168185
OTC	P00480	Ornithine carbamoyltransferase, mitochondrial	DB02011; DB03519; DB04185	24271778; 177994
NT5E	P21589	5'-nucleotidase	DB00806	26432867
XDH	P47989	Xanthine dehydrogenase/oxidase	DB00437; DB00583; DB01685; DB03147; DB03328; DB03516; DB03841; DB04854; DB05262	2155924
TNF	P01375	Tumor necrosis factor	DB00005; DB00051; DB00065; DB00608; DB00668; DB00852; DB01041; DB01296; DB01407; DB01411; DB01427; DB02325; DB04956; DB05017; DB05066; DB05207; DB05218; DB05250; DB05303; DB05412; DB05470; DB05676; DB05744; DB05758; DB05767; DB05869; DB05879; DB06674; DB08904; DB08910	27426715; 27401907;
CXCL10	P02778	C-X-C motif chemokine 10	DB04487	26673392; 25664078; 27088501; 27088501; 27096319
CCL3	P10147	C-C motif chemokine 3	DB05364	25131731; 23577160; 23405029; 21838592; 21752902
NAMPT	P43490	Nicotinamide phosphoribosyltransferase	DB05217; DB07656	23907213
CCL8	P80075	C-C motif chemokine 8	DB03088	22398282; 20334888;
HLA-A	P01892	HLA class I histocompatibility antigen, A-2 alpha chain	DB02740	27036003; 26731261;
ANXA1	P04083	Annexin A1	DB00288; DB00741; DB01234	26943321; 22114333; 18448517; 26943321;
ICAM1	P05362	Intercellular adhesion molecule 1	DB00108; DB08818	26499045; 16793312; 26637453
PC	P11498	Pyruvate carboxylase, mitochondrial	DB00119; DB00121; DB07497	26906558
CD44	P16070	CD44 antigen	DB08818	20335267
FN1	P02751	Fibronectin	DB08888	22837202; 26637453
HSP90AB1	P08238	Heat shock protein HSP 90-beta	DB02424; DB02754; DB03758; DB05134; DB06070; DB07594; DB07877; DB08045; DB08153; DB08292; DB08293; DB08346; DB08464; DB08465	19748539
LGALS1	P09382	Galectin-1	DB03345; DB04396; DB04447	21795357; 25687228; 24903817; 25597246;
IL1RN	P18510	Interleukin-1 receptor antagonist protein	DB06372	9439800; 21966414
PSMB9	P28065	Proteasome subunit beta type-9	DB08889	11390439
CASP1	P29466	Caspase-1	DB01017; DB04875; DB05301; DB05408; DB05507; DB07733; DB07744; DB07916	23021143; 11325600; 23901080; 19362023;
PPIF	P30405	Peptidyl-prolyl cis-trans isomerase F, mitochondrial	DB00091; DB08168	18398875
PRDX2	P32119	Peroxiredoxin-2	DB02153; DB04048	25985305
RPS6KA3	P51812	Ribosomal protein S6 kinase alpha-3	DB00945	19129453
RPS6KA1	Q15418	Ribosomal protein S6 kinase alpha-1	DB04751	24137500
HDAC2	Q92769	Histone deacetylase 2	DB00227; DB00277; DB00313; DB01223; DB01303; DB02546; DB05223; DB05651; DB06603	24086750
VDAC1	P21796	Voltage-dependent anion-selective channel protein 1	DB01375	16201016; 19669810
RAB7A	P51149	Ras-related protein Rab-7a	DB04315	24976105; 12713661;
RHOA	P61586	Transforming protein RhoA	DB04315	23283961; 21731751; 25339175; 24434940
IFNB1	P01574	Interferon beta	DB02379; DB02380	27267461
OAS1	P04820	2'-5'-oligoadenylate synthase 1	DB02987	24126210; 19203244; 21703540
NCF1	P14598	Neutrophil cytosol factor 1	DB05018	24869957
TNFSF13B	Q7Z5J2	Tumor necrosis factor ligand superfamily member 13B	DB03316; DB04272; DB08879	25849069
ABL1	P00519	Tyrosine-protein kinase ABL1	DB00619; DB01254; DB03878; DB04868; DB05184; DB06616; DB07831; DB08043; DB08231; DB08339; DB08350; DB08583; DB08896; DB08901	25052580
RAF1	P04049	RAF proto-oncogene serine/threonine-protein kinase	DB00398; DB04973; DB05190; DB05268; DB08896; DB08912	15235583
JUN	P05412	Transcription factor AP-1	DB00570; DB01029; DB01169; DB05785	26673392; 26559961;
FYN	P06241	Tyrosine-protein kinase Fyn	DB01254; DB02078	20181696; 24627473
MS4A1	P11836	B-lymphocyte antigen CD20	DB00073; DB00078; DB00081; DB06650; DB08935	21747924
HDAC4	P56524	Histone deacetylase 4	DB06603; DB07879; DB08613	24445954
PLD1	Q13393	Phospholipase D1	DB00122; DB05301	25065577
HDAC1	Q13547	Histone deacetylase 1	DB02546; DB05651; DB05921; DB06603; DB06616; DB08699; DB07853; DB08039	24086750; 26912629;
EPN1	Q9Y6I3	Epsin-1	DB03316	18689690

## Sheet: All_proteins
Gene.names	Protein ID/ PDB ID	UniProt Protein Name	Transcriptomics	Proteomics	Phosphoproteomics	Metabolites	VLS	Drug ID	PMID
IDO1	P14902	Indoleamine 2,3-dioxygenase 1	+			+		DB01065	27451344; 27168185; 25756191; 23785507; 27168185
PNP	P00491	Purine nucleoside phosphorylase				+		DB00242; DB00900; DB01667; DB02222; DB02230; DB02391; DB02568; DB02796; DB03101; DB03551; DB03609; DB03881; DB04076; DB04260; DB04753; DB04754; DB04757	/
GOT2	P00505	Aspartate aminotransferase, mitochondrial				+		DB00114; DB02783	/
AKR1A1	P14550	Alcohol dehydrogenase [NADP(+)]				+		DB02383; DB03461	/
DNMT1	P26358	DNA (cytosine-5)-methyltransferase 1				+		DB00928; DB01035; DB01099; DB01262	/
GSS	P48637	Glutathione synthetase				+		DB00143; DB03408; DB04395; DB06151	/
NT5C2	P49902	Cytosolic purine 5'-nucleotidase				+		DB00811	/
HNMT	P50135	Histamine N-methyltransferase				+		DB00613; DB01752; DB04655; DB07106	/
PGD	P52209	6-phosphogluconate dehydrogenase, decarboxylating				+		DB00789; DB00851; DB00920; DB02076; DB03962	/
SMS	P52788	Spermine synthase				+		DB00127	/
KYNU	Q16719	Kynureninase				+		DB00114; DB07069	/
BBOX1	O75936	Gamma-butyrobetaine dioxygenase				+		DB00126; DB00139	/
OTC	P00480	Ornithine carbamoyltransferase, mitochondrial				+		DB02011; DB03519; DB04185	24271778; 177994
ADA	P00813	Adenosine deaminase				+		DB00552; DB00975; DB02096; DB02472; DB02616; DB02830; DB03015; DB03220; DB03370; DB03572; DB04218; DB07711; DB07783; DB07785; DB07786	/
GLA	P06280	Alpha-galactosidase A				+		DB05018	/
ACPP	P15309	Prostatic acid phosphatase				+		DB03390; DB03577	/
GOT1	P17174	Aspartate aminotransferase, cytoplasmic				+		DB00114; DB04299	/
NT5E	P21589	5'-nucleotidase				+		DB00806	26432867
GPT	P24298	Alanine aminotransferase 1				+		DB00114; DB00142	/
IMPA1	P29218	Inositol monophosphatase 1				+		DB03542	/
ATIC	P31939	Bifunctional purine biosynthesis protein PURH				+		DB00116; DB00642; DB01700; DB01972; DB02309; DB03442; DB04057	/
CTH	P32929	Cystathionine gamma-lyase				+		DB00114; DB02328; DB03928; DB04217; DB01138; DB04851	/
CBS	P35520	Cystathionine beta-synthase				+		DB00114	/
CRAT	P43155	Carnitine O-acetyltransferase				+		DB00583; DB01992; DB02648	/
XDH	P47989	Xanthine dehydrogenase/oxidase				+		DB00437; DB00583; DB01685; DB03147; DB03328; DB03516; DB03841; DB04854; DB05262	2155924
CPT1A	P50416	Carnitine O-palmitoyltransferase 1, liver isoform				+		DB00583; DB01016; DB01074	/
PSPH	P78330	Phosphoserine phosphatase				+		DB03292	/
MAT1A	Q00266	S-adenosylmethionine synthase isoform type-1				+		DB00118; DB03191; DB03611	/
GAMT	Q14353	Guanidinoacetate N-methyltransferase				+		DB00148; DB00536; DB01752; DB02751	/
AADAT	Q8N5Z0	Kynurenine/alpha-aminoadipate aminotransferase, mitochondrial				+		DB00114; DB00142	/
GPT2	Q8TD30	Alanine aminotransferase 2				+		DB00114; DB00142; DB00780	/
PDXP	Q96GD0	Pyridoxal phosphate phosphatase				+		DB00114	/
SUCLG2	Q96I99	Succinyl-CoA ligase [GDP-forming] subunit beta, mitochondrial				+		DB00139	/
TNF	P01375	Tumor necrosis factor	+	+				DB00005; DB00051; DB00065; DB00608; DB00668; DB00852; DB01041; DB01296; DB01407; DB01411; DB01427; DB02325; DB04956; DB05017; DB05066; DB05207; DB05218; DB05250; DB05303; DB05412; DB05470; DB05676; DB05744; DB05758; DB05767; DB05869; DB05879; DB06674; DB08904; DB08910	27426715; 27401907;
CXCL10	P02778	C-X-C motif chemokine 10	+	+				DB04487	26673392; 25664078; 27088501; 27088501; 27096319
CCL3	P10147	C-C motif chemokine 3	+	+				DB05364	25131731; 23577160; 23405029; 21838592; 21752902
NAMPT	P43490	Nicotinamide phosphoribosyltransferase	+	+				DB05217; DB07656	23907213
CCL8	P80075	C-C motif chemokine 8	+	+				DB03088	22398282; 20334888;
NRP1	O14786	Neuropilin-1		+	+			DB00039; DB04895	/
SNX3	O60493	Sorting nexin-3		+	+			DB04530	/
AIFM1	O95831	Apoptosis-inducing factor 1, mitochondrial		+	+			DB03147; DB05282	/
HLA-A	P01892	HLA class I histocompatibility antigen, A-2 alpha chain		+	+			DB02740	27036003; 26731261;
ANXA1	P04083	Annexin A1		+	+			DB00288; DB00741; DB01234	26943321; 22114333; 18448517; 26943321;
ICAM1	P05362	Intercellular adhesion molecule 1		+	+			DB00108; DB08818	26499045; 16793312; 26637453
ITGB1	P05556	Integrin beta-1		+	+			DB00098	/
PRKAR1A	P10644	cAMP-dependent protein kinase type I-alpha regulatory subunit		+	+			DB01790; DB02315; DB05798	/
PC	P11498	Pyruvate carboxylase, mitochondrial		+	+			DB00119; DB00121; DB07497	26906558;
IGF2R	P11717	Cation-independent mannose-6-phosphate receptor		+	+			DB01277; DB02900	/
PRKAR2A	P13861	cAMP-dependent protein kinase type II-alpha regulatory subunit		+	+			DB05798	/
CD44	P16070	CD44 antigen		+	+			DB08818	20335267;
PRKACA	P17612	cAMP-dependent protein kinase catalytic subunit alpha		+	+			DB01919; DB01940; DB02155; DB02482; DB02611; DB03374; DB04098; DB04522; DB04530; DB04707; DB06959; DB06977; DB07107; DB07124; DB07204; DB07235; DB07458; DB07583; DB07854; DB07855; DB07856; DB07857; DB07858; DB07859; DB07860; DB07876; DB07947; DB07995; DB07996; DB07997; DB08070; DB08073; DB08113; DB08114; DB08148; DB08149; DB08150; DB08162; DB08231; DB08568; DB08569; DB08756; DB08846	/
NCF2	P19878	Neutrophil cytosol factor 2		+	+			DB00514	/
ALOX5AP	P20292	Arachidonate 5-lipoxygenase-activating protein		+	+			DB04929; DB05225	/
UBA1	P22314	Ubiquitin-like modifier-activating enzyme 1		+	+			DB04119	/
ATP5A1	P25705	ATP synthase subunit alpha, mitochondrial		+	+			DB04216; DB07384; DB07387; DB08399; DB08629	/
MAP4	P27816	Microtubule-associated protein 4		+	+			DB01229; DB01248	/
CANX	P27824	Calnexin		+	+			DB00025; DB00031	/
MAPK1	P28482	Mitogen-activated protein kinase 1		+	+			DB01064; DB01169; DB02116; DB02482; DB02733; DB04338; DB06877; DB07010; DB07264; DB07788; DB07794; DB07905; DB08513; DB08521	/
FCER1G	P30273	High affinity immunoglobulin epsilon receptor subunit gamma		+	+			DB00895	/
S100A11	P31949	Protein S100-A11		+	+			DB02482	/
NSF	P46459	Vesicle-fusing ATPase		+	+			DB01902	/
FASN	P49327	Fatty acid synthase		+	+			DB01034; DB01083	/
TPMT	P51580	Thiopurine S-methyltransferase		+	+			DB01250; DB03192	/
MLLT4	P55196	Afadin		+	+			DB08574	/
TUBA4A	P68366	Tubulin alpha-4A chain		+	+			DB00541; DB01179; DB01873; DB03010; DB05147; DB05281; DB06772	/
MAP1A	P78559	Microtubule-associated protein 1A		+	+			DB01196	/
HMGCS1	Q01581	Hydroxymethylglutaryl-CoA synthase, cytoplasmic		+	+			DB07740	/
ASPH	Q12797	Aspartyl/asparaginyl beta-hydroxylase		+	+			DB00139; DB00914	/
PSMD2	Q13200	26S proteasome non-ATPase regulatory subunit 2		+	+			DB00188	/
EEA1	Q15075	Early endosome antigen 1		+	+			DB02942	/
PSMD1	Q99460	26S proteasome non-ATPase regulatory subunit 1		+	+			DB00188	/
TUBA1C	Q9BQE3	Tubulin alpha-1C chain		+	+			DB01873; DB03010; DB05147; DB07574	/
PTDSS2	Q9BVG9	Phosphatidylserine synthase 2		+	+			DB00144	/
NCOA5	Q9HCD5	Nuclear receptor coactivator 5		+	+			DB07702	/
STK26	Q9P289	Serine/threonine-protein kinase 26		+	+			DB07853	/
SIGLEC7	Q9Y286	Sialic acid-binding Ig-like lectin 7		+	+			DB03740	/
PDXK	O00764	Pyridoxal kinase		+				DB00147; DB00165; DB03909; DB04770; DB04776	/
ARPC3	O15145	Actin-related protein 2/3 complex subunit 3		+				DB00039; DB08236	/
SMARCA5	O60264	SWI/SNF-related matrix-associated actin-dependent regulator of chromatin subfamily A member 5		+				DB02379; DB02670	/
ACSL3	O95573	Long-chain-fatty-acid--CoA ligase 3		+				DB00159	/
GLUD1	P00367	Glutamate dehydrogenase 1, mitochondrial		+				DB00756; DB04137	/
FN1	P02751	Fibronectin		+				DB08888	22837202; 26637453
ALB	P02768	Serum albumin		+				DB00199; DB00493; DB00512; DB01045	/
LTF	P02788	Lactotransferrin		+				DB01811; DB03040; DB03485; DB04743; DB06987; DB08439	/
ALDOA	P04075	Fructose-bisphosphate aldolase A		+				DB02512; DB04326; DB04733; DB08240	/
HSPB1	P04792	Heat shock protein beta-1		+				DB06094	/
ITGB2	P05107	Integrin beta-2		+				DB00641	/
DBI	P07108	Acyl-CoA-binding protein		+				DB03381; DB02510; DB02684; DB03376	/
HSP90AB1	P08238	Heat shock protein HSP 90-beta		+				DB02424; DB02754; DB03758; DB05134; DB06070; DB07594; DB07877; DB08045; DB08153; DB08292; DB08293; DB08346; DB08464; DB08465	19748539;
SNRPA	P09012	U1 small nuclear ribonucleoprotein A		+				DB02175	/
LGALS1	P09382	Galectin-1		+				DB03345; DB04396; DB04447	21795357; 25687228; 24903817; 25597246;
GAA	P10253	Lysosomal alpha-glucosidase		+				DB00284; DB00491; DB05200; DB01790; DB02315; DB05798	/
PKM	P14618	Pyruvate kinase PKM		+				DB00119; DB01733; DB02726; DB07628; DB07692; DB07697	/
CBR1	P16152	Carbonyl reductase [NADPH] 1		+				DB03556; DB04463	/
IL1RN	P18510	Interleukin-1 receptor antagonist protein		+				DB06372	9439800; 21966414
ATP6V1C1	P21283	V-type proton ATPase subunit C 1		+				DB01694; DB06733	/
NME2	P22392	Nucleoside diphosphate kinase B		+				DB04315	/
WARS	P23381	Tryptophan--tRNA ligase, cytoplasmic		+				DB01831; DB04537	/
PSMB9	P28065	Proteasome subunit beta type-9		+				DB08889	11390439;
LAP3	P28838	Cytosol aminopeptidase		+				DB02386; DB07448; DB08766	/
CASP1	P29466	Caspase-1		+				DB01017; DB04875; DB05301; DB05408; DB05507; DB07733; DB07744; DB07916	23021143; 11325600; 23901080; 19362023;
PRDX6	P30041	Peroxiredoxin-6		+				DB02325; DB03814; DB03403; DB03435; DB03664; DB04444
PPIF	P30405	Peptidyl-prolyl cis-trans isomerase F, mitochondrial		+				DB00091; DB08168	18398875
NMT1	P30419	Glycylpeptide N-tetradecanoyltransferase 1		+				DB03062	/
MAT2A	P31153	S-adenosylmethionine synthase isoform type-2		+				DB00118	/
PRDX2	P32119	Peroxiredoxin-2		+				DB02153; DB04048	25985305
ABCC1	P33527	Multidrug resistance-associated protein 1		+				DB01138; DB04851	/
SOAT1	P35610	Sterol O-acyltransferase 1		+				DB00973; DB01094	/
PGM1	P36871	Phosphoglucomutase-1		+				DB02835; DB04397	/
PSMB10	P40306	Proteasome subunit beta type-10		+				DB08889	/
VDAC2	P45880	Voltage-dependent anion-selective channel protein 2		+				DB01375; DB06098	/
PSMB2	P49721	Proteasome subunit beta type-2		+				DB00188; DB08515; DB08889; DB01972; DB02162; DB02183; DB03349	/
RPS6KA3	P51812	Ribosomal protein S6 kinase alpha-3		+				DB00945	19129453;
TPI1	P60174	Triosephosphate isomerase		+				DB01695; DB02726; DB03026; DB03132; DB03135; DB03314; DB03379; DB04326; DB04510; DB07394	/
DSTN	P60981	Destrin		+				DB04147	/
YWHAE	P62258	14-3-3 protein epsilon		+				DB04315	/
PPP3R1	P63098	Calcineurin subunit B type 1		+				DB04906; DB08231	/
HBB	P68871	Hemoglobin subunit beta		+				DB00893; DB02126; DB07427; DB07428; DB07645; DB08077; DB08262; DB08486; DB08632	/
HBA1, HBA2	P69905	Hemoglobin subunit alpha		+				DB00358; DB00893; DB02126; DB07427; DB07428; DB07645; DB08486; DB08632	/
ADAM9	Q13443	Disintegrin and metalloproteinase domain-containing protein 9		+				DB05033	/
PTGES3	Q15185	Prostaglandin E synthase 3		+				DB05036	/
RPS6KA1	Q15418	Ribosomal protein S6 kinase alpha-1		+				DB04751	24137500
MAPK14	Q16539	Mitogen-activated protein kinase 14		+				DB01761; DB01807; DB01948; DB01953; DB01988; DB02195; DB02277; DB02352; DB02873; DB02984; DB03044; DB03110; DB03980; DB04338; DB04632; DB04797; DB05157; DB05412; DB05470; DB06882; DB06940; DB06991; DB07138; DB07307; DB07459; DB07607; DB07811; DB07829; DB07832; DB07833; DB07834; DB07835; DB07941; DB07942; DB07943; DB08064; DB08068; DB08091; DB08092; DB08093; DB08095; DB08096; DB08097; DB08242; DB0…	/
FFAR4	Q5NUL3	Free fatty acid receptor 4		+				DB05435; DB05793	/
MUC16	Q8WXI7	Mucin-16		+				DB04964	/
HDAC2	Q92769	Histone deacetylase 2		+				DB00227; DB00277; DB00313; DB01223; DB01303; DB02546; DB05223; DB05651; DB06603	24086750
FUBP1	Q96AE4	Far upstream element-binding protein 1		+				DB05786	/
MMAB	Q96EY8	Cob(I)yrinic acid a,c-diamide adenosyltransferase, mitochondrial		+				DB00200	/
NAGK	Q9UJ70	N-acetyl-D-glucosamine kinase		+				DB00141; DB04119; DB07766	/
GSTA4	O15217	Glutathione S-transferase A4		+				DB00143	/
PGK1	P00558	Phosphoglycerate kinase 1		+				DB03909; DB04510; DB04510	/
VDAC1	P21796	Voltage-dependent anion-selective channel protein 1		+				DB01375	16201016; 19669810
CFL1	P23528	Cofilin-1		+				DB04147	/
PSMA3	P25788	Proteasome subunit alpha type-3		+				DB00188; DB08515	/
MAP2K2	P36507	Dual specificity mitogen-activated protein kinase kinase 2		+				DB06616; DB08911	/
ATP6V1A	P38606	V-type proton ATPase catalytic subunit A		+				DB06733	/
CCT3	P49368	T-complex protein 1 subunit gamma		+				DB04395	/
RAB7A	P51149	Ras-related protein Rab-7a		+				DB04315	24976105; 12713661;
RHOA	P61586	Transforming protein RhoA		+				DB04315	23283961; 21731751; 25339175; 24434940
RPL23	P62829	60S ribosomal protein L23		+				DB02494; DB07374; DB08437	/
RPL10L	Q96L21	60S ribosomal protein L10-like		+				DB02494; DB07374; DB08437	/
IFNB1	P01574	Interferon beta	+					DB02379; DB02380	27267461
OAS1	P04820	2'-5'-oligoadenylate synthase 1	+					DB02987	24126210; 19203244; 21703540
CCL2	P13500	C-C motif chemokine 2	+					DB01055; DB01406; DB02322; DB02353	/
NCF1	P14598	Neutrophil cytosol factor 1	+					DB05018	24869957
GMPR	P36959	GMP reductase 1	+					DB01972	/
TNFAIP6	P98066	Tumor necrosis factor-inducible gene 6 protein	+					DB08818	/
PDE4B	Q07343	cAMP-specific 3'5'-cyclic phospodiesterase 4B	+					DB00920	/
TNFSF13B	Q7Z5J2	Tumor necrosis factor ligand superfamily member 13B	+					DB03316; DB04272; DB08879	25849069
IL4I1	Q96RQ8	L-amino-acid oxidase	+					DB03147; DB03214; DB04166; DB04272	/
CHD1	O14646	Chromodomain-helicase-DNA-binding protein 1			+			DB00445	/
RPS6KA4	O75676	Ribosomal protein S6 kinase alpha-4			+			DB03247	/
SLCO2B1	O94956	Solute carrier organic anion transporter family member 2B1			+			DB01045; DB01049	/
ABL1	P00519	Tyrosine-protein kinase ABL1			+			DB00619; DB01254; DB03878; DB04868; DB05184; DB06616; DB07831; DB08043; DB08231; DB08339; DB08350; DB08583; DB08896; DB08901	25052580
RAF1	P04049	RAF proto-oncogene serine/threonine-protein kinase			+			DB00398; DB04973; DB05190; DB05268; DB08896; DB08912	15235583
JUN	P05412	Transcription factor AP-1			+			DB00570; DB01029; DB01169; DB05785	26673392; 26559961;
FYN	P06241	Tyrosine-protein kinase Fyn			+			DB01254; DB02078	20181696; 24627473
CDK1	P06493	Cyclin-dependent kinase 1			+			DB02052; DB02116; DB02950; DB03428; DB03496; DB04014; DB05037	/
LYN	P07948	Tyrosine-protein kinase Lyn			+			DB03023; DB06616; DB08901; DB09079	/
ESRRA	P11474	Steroid hormone receptor ERR1			+			DB00197; DB06833	/
MS4A1	P11836	B-lymphocyte antigen CD20			+			DB00073; DB00078; DB00081; DB06650; DB08935	21747924
UNG	P13051	Uracil-DNA glycosylase			+			DB06990; DB07116	/
BRAF	P15056	Serine/threonine-protein kinase B-raf			+			DB00398; DB05190; DB05238; DB06999; DB07000; DB08553; DB08881; DB08896; DB08912	/
IFNGR1	P15260	Interferon gamma receptor 1			+			DB00033	/
ATF2	P15336	Cyclic AMP-dependent transcription factor ATF-2			+			DB00852	/
ATF7	P17544	Cyclic AMP-dependent transcription factor ATF-7			+			DB00852	/
ADRA2B	P18089	Alpha-2B adrenergic receptor			+			DB00246; DB00248; DB00268; DB00292; DB00334; DB00363; DB00368; DB00408; DB00413; DB00457; DB00484; DB00575; DB00589; DB00629; DB00668; DB00696; DB00697; DB00714; DB00726; DB00734; DB00797; DB00800; DB00925; DB00935; DB00964; DB01018; DB01136; DB01142; DB01186; DB01200; DB01224; DB01238; DB01267; DB01363; DB01392; DB01403; DB01577; DB04855; DB05271; DB05461; DB05492; DB06148; DB06216; DB06262; DB0…	/
NFKB1	P19838	Nuclear factor NF-kappa-B p105 subunit			+			DB01041; DB01411; DB05212; DB05451; DB05464; DB05471; DB05487; DB05767; DB08814	/
RRM2	P31350	Ribonucleoside-diphosphate reductase subunit M2			+			DB00242; DB00441; DB05003; DB05260; DB05428; DB05801	/
AKT1	P31749	RAC-alpha serine/threonine-protein kinase			+			DB01169; DB01863; DB07584; DB07585	/
HRH1	P35367	Histamine H1 receptor			+			DB00215; DB00245; DB00246; DB00283; DB00321; DB00334; DB00341; DB00342; DB00354; DB00363; DB00366; DB00370; DB00405; DB00408; DB00420; DB00427; DB00434; DB00455; DB00458; DB00477; DB00540; DB00543; DB00557; DB00568; DB00637; DB00656; DB00667; DB00719; DB00726; DB00734; DB00737; DB00748; DB00751; DB00767; DB00768; DB00777; DB00792; DB00797; DB00835; DB00902; DB00920; DB00934; DB00950; DB00967; DB0…	/
MAPKAPK2	P49137	MAP kinase-activated protein kinase 2			+			DB02010; DB07234; DB07406; DB07430; DB07431; DB07728; DB08358	/
PCYT1A	P49585	Choline-phosphate cytidylyltransferase A			+			DB00122	/
CCR5	P51681	C-C chemokine receptor type 5			+			DB04835; DB05062; DB05501	/
LIMK1	P53667	LIM domain kinase 1			+			DB08912	/
SLC16A1	P53985	Monocarboxylate transporter 1			+			DB00119	/
HDAC4	P56524	Histone deacetylase 4			+			DB06603; DB07879; DB08613	24445954
CXCR4	P61073	C-X-C chemokine receptor type 4			+			DB00452; DB05501; DB06809	/
RPL15	P61313	60S ribosomal protein L15			+			DB02494; DB07374; DB08437	/
TOP2B	Q02880	DNA topoisomerase 2-beta			+			DB00380; DB00694; DB00773; DB04395; DB05022; DB05488; DB06042; DB08651	/
PDE3B	Q13370	cGMP-inhibited 3',5'-cyclic phosphodiesterase B			+			DB01640; DB01970; DB07954	/
PLD1	Q13393	Phospholipase D1			+			DB00122; DB05301	25065577
HDAC1	Q13547	Histone deacetylase 1			+			DB02546; DB05651; DB05921; DB06603; DB06616; DB08699; DB07853; DB08039	24086750; 26912629;
CAMK2G	Q13555	Calcium/calmodulin-dependent protein kinase type II subunit gamma			+			DB06616; DB08699	/
CAMK2D	Q13557	Calcium/calmodulin-dependent protein kinase type II subunit delta			+			DB07853; DB08039	/
PLCL1	Q15111	Inactive phospholipase C-like protein 1			+			DB01103	/
NCOA2	Q15596	Nuclear receptor coactivator 2			+			DB01645; DB02998; DB06871; DB06898; DB07080; DB07086; DB07087; DB07195; DB07678; DB07707; DB07708; DB07712; DB07863; DB07932; DB08047; DB08048; DB08175; DB08320; DB08398; DB08402; DB08595; DB08601; DB08773	/
MED1	Q15648	Mediator of RNA polymerase II transcription subunit 1			+			DB08696	/
UBR4	Q5T4S7	E3 ubiquitin-protein ligase UBR4			+			DB04959; DB05483	/
KAT5	Q92993	Histone acetyltransferase KAT5			+			DB01992; DB02039	/
MKL1	Q969V6	MKL/myocardin-like protein 1			+			DB08080	/
MOCOS	Q96EN8	Molybdenum cofactor sulfurase			+			DB00114	/
TRPM7	Q96QT4	Transient receptor potential cation channel subfamily M member 7			+			DB04395; DB04447	/
SLK	Q9H2G2	STE20-like serine/threonine-protein kinase			+			DB07664; DB07853	/
UCKL1	Q9NWZ5	Uridine-cytidine kinase-like 1			+			DB01632; DB03685; DB04137	/
CYSLTR1	Q9Y271	Cysteinyl leukotriene receptor 1			+			DB00471; DB00549; DB00587; DB00716; DB01411	/
MAP3K2	Q9Y2U5	Mitogen-activated protein kinase kinase kinase 2			+			DB06616	/
EPN1	Q9Y6I3	Epsin-1			+			DB03316	18689690
IKBKG	Q9Y6K9	NF-kappa-B essential modulator			+			DB04998; DB05289	/
