# Supplementary material for: Multi-Omics Studies towards Novel Modulators of Influenza A Virus–Host Interaction
Source: Viruses. 2016 Sep 29;8(10):269. doi: 10.3390/v8100269 (PMC5086605; doi:10.3390/v8100269)
Supplement: Supplementary file 1 [file viruses-08-00269-s001.zip › Supplementary Materials/Table S3.xlsx]

## Sheet: Table S3
Table S3. Compounds identified through our omics studies with cross references to other studies
Drug ID	Drug name	PubMed Ref.
DB06742	Ambroxol	12030738; 12030738; 17311557; 12030738; 21358592; 12030738
DB00143	Glutathione	23429198; 24074580; 23002098
DB01045	Rifampicin	7241092
DB00975	Dipyridamole	3314143; 3898670; 2588949; 6127012;
DB00005	Etanercept	24373231
DB00051	Adalimumab	20204666
DB00065	Infliximab	20388947
DB00608	Chloroquine	16729896; 25715935; 25715935; 19453426; 16729896
DB01041	Thalidomide	24912813
DB01296	Glucosamine	7061450
DB01407	Clenbuterol	10213429
DB00199	Erythromycin	9517602
DB00512	Vancomycin	24138396
DB00741	Hydrocortisone	6205551
DB01234	Dexamethasone	23123174
DB00641	Simvastatin	24788303; 23926054; 24788303; 23926054; 23453580; 23926054
DB00570	Vinblastine	2444663
DB03496	Flavopiridol	23236848
DB02424	Geldanamycin	18570972
DB00073	Rituximab	23521577; 23064976
DB01055	Mimosine	22047208
DB01363	Ephedra	26943796
DB01577	Methamphetamine	23139774
DB06733	Bafilomycin A1	8540761; 25361566; 20040578; 7884876; 7884876
DB00441	Gemcitabine	26738783
DB00477	Chlorpromazine	6743023; 12239322; 6743023; 6127927
DB00920	Ketotifen	22238293
DB00437	Allopurinol	9532243 ; 15636176; 2155924
DB06151	Acetylcysteine	21554703; 17624247; 12657201;
DB01034	Cerulenin	7638438
DB01083	Orlistat	25680890
DB00811	Ribavirin	26022200; 26668995; 27225330; 26668995; 26022200
DB00613	Amodiaquine	27001679
DB04835	Maraviroc	20962616
DB00127	Spermine	9364681
DB07374	Anisomycin	2243397
DB00541	Vincristine	2444663
DB01645	Genistein	12239322
DB00227	Lovastatin	23420457; 9508769
DB01094	Hesperetin	11509977
DB00945	Acetylsalicylic acid	24726877
DB00126	Vitamin C	23700397; 25710018; 16988135
DB03147	Flavin adenine dinucleotide	9296286
DB04743	Nimesulide	3836859
DB08846	Ellagic Acid	24012672
DB00188	Bortezomib	24669782; 20592098
DB04216	Quercetin	26712783; 12974942; 16019982
DB00091	Cyclosporine	2982505; 3532450
